# Supplementary material for: Error correcting optical mapping data
Source: Gigascience. 2018 May 25;7(6):giy061. doi: 10.1093/gigascience/giy061 (PMC6007263; doi:10.1093/gigascience/giy061)
Supplement: Supplemental Files [file giy061_supplemental_files.zip]

Archive with 5 entries (5 files):
- main (1).tex
- main.bbl
- oup-contemporary.cls
- ref.bib
- vancouver-authoryear.bst
