# Supplementary material for: Error correcting optical mapping data
Source: Gigascience. 2018 May 25;7(6):giy061. doi: 10.1093/gigascience/giy061 (PMC6007263; doi:10.1093/gigascience/giy061)
Supplement: Supplemental Files [file giy061_supplemental_files.zip › main.bbl]

\begin{thebibliography}{33}
\providecommand{\natexlab}[1]{#1}
\providecommand{\url}[1]{\texttt{#1}}
\providecommand{\urlprefix}{}

\bibitem[{Bradnam et~al.(2013)Bradnam, K.R. and
  others}]{bradnam2013assemblathon}
Bradnam KR, et~al.
\newblock {Assemblathon 2: Evaluating {\em de novo} methods of genome assembly
  in three vertebrate species}.
\newblock GigaScience 2013;2(1):1--31.

\bibitem[{Chaisson and Tesler(2012)Chaisson, M. J. and Tesler,
  G.}]{Chaisson2012}
Chaisson MJ, Tesler G.
\newblock Mapping single molecule sequencing reads using basic local alignment
  with successive refinement (BLASR): application and theory.
\newblock BMC Bioinformatics 2012;p. 238.

\bibitem[{Chaisson et~al.(2009)Chaisson, M.J. and Brinza, D. and Pevzner,
  P.A.}]{Chaisson}
Chaisson MJ, Brinza D, Pevzner PA.
\newblock De novo fragment assembly with short mate-paired reads: Does the read
  length matter?
\newblock Genome Res 2009;19(2):336--346.

\bibitem[{Chamala et~al.(2013)S. Chamala and others}]{amborella}
Chamala S, et~al.
\newblock Assembly and Validation of the Genome of the Nonmodel Basal
  Angiosperm {\em Amborella}.
\newblock Science 2013;342(6165):1516--1517.

\bibitem[{Church et~al.(2009)Church, D. M. and others}]{church}
Church DM, et~al.
\newblock Lineage-Specific Biology Revealed by a Finished Genome Assembly of
  the Mouse.
\newblock PLoS Biology 2009;7(5):e1000112+.

\bibitem[{Dong et~al.(2013)Dong,Y. and others}]{dong}
Dong Y, et~al., Sequencing and automated whole-genome optical mapping of the
  genome of a domestic goat (\textit{Capra hircus}).
\newblock Nature Biotechnol.; 2013.
\newblock \urlprefix\url{http://dx.doi.org/10.5524/100082}.

\bibitem[{Ekblom and Wolf(2014)Ekblom, R. and Wolf, J. B. W.}]{ekblom}
Ekblom R, Wolf JBW.
\newblock A field guide to whole-genome sequencing, assembly and annotation.
\newblock Evolutionary Applications 2014;7(9):1026--1042.

\bibitem[{Ganapathy et~al.(2014)Ganapathy, G. and others}]{gigadb}
Ganapathy G, et~al.
\newblock {\em De novo} high-coverage sequencing and annotated assemblies of
  the budgerigar genome.
\newblock GigaScience 2014;3:11.

\bibitem[{Leung et~al.(2016)Leung, Alden King-Yung and others}]{omblast}
Leung AKY, et~al.
\newblock OMBlast: alignment tool for optical mapping using a seed-and-extend
  approach.
\newblock Bioinformatics 2016;p. btw620.

\bibitem[{Li(2015)Li, Heng}]{BFC}
Li H.
\newblock BFC: correcting Illumina sequencing errors.
\newblock Bioinformatics 2015;31(17):2885.

\bibitem[{Li et~al.(????)Li, M. and others}]{bionano_error}
Li M, et~al.
\newblock Towards a More Accurate Error Model for BioNano Optical Maps.
\newblock In: ISBRA 2016;. p. 67--79.

\bibitem[{Mendelowitz et~al.(2016)Mendelowitz, L. M. and others}]{maligner}
Mendelowitz LM, et~al.
\newblock Maligner: a fast ordered restriction map aligner.
\newblock Bioinformatics 2016;32(7):1016--1022.

\bibitem[{Miclotte et~al.(2017)Miclotte, Giles and Plaisance, Stéphane and
  Rombauts, Stephane and Van de Peer, Yves and Audenaert, Pieter and Fostier,
  Jan}]{omsim}
Miclotte G, Plaisance S, Rombauts S, Van~de Peer Y, Audenaert P, Fostier J.
\newblock OMSim: a simulator for optical map data.
\newblock Bioinformatics 2017;p. 2740--2742.

\bibitem[{Muggli et~al.(2014)Muggli, Martin D and Puglisi, Simon J and Boucher,
  Christina}]{muggli2014efficient}
Muggli MD, Puglisi SJ, Boucher C.
\newblock In: Efficient indexed alignment of contigs to optical maps; 2014. p.
  68--81.

\bibitem[{Muggli et~al.(2015)Muggli, M.D. and Puglisi, S.J. and Ronen, R. and
  Boucher, C.}]{martin2}
Muggli MD, Puglisi SJ, Ronen R, Boucher C.
\newblock Misassembly detection using paired-end sequence reads and optical
  mapping data.
\newblock Bioinformatics 2015;31(12):i80--i88.

\bibitem[{Mukherjee et~al.(2018)Mukherjee,K. and others}]{support}
Mukherjee K, et~al., Supporting data for "Error Correcting Optical Mapping
  Data".
\newblock GigaScience Database; 2018.
\newblock \urlprefix\url{http://dx.doi.org/10.5524/100434}.

\bibitem[{Pevzner et~al.(2001)Pevzner, P.A. and Tang, H. and Waterman,
  M.S.}]{PTW}
Pevzner PA, Tang H, Waterman MS.
\newblock An Eulerian Path Approach to {DNA} Fragment Assembly.
\newblock Proceedings of the National Academy of Sciences
  2001;98(17):9748--9753.

\bibitem[{Reslewic et~al.(2005)S. Reslewic and others}]{reslewic}
Reslewic S, et~al.
\newblock Whole-Genome Shotgun Optical Mapping of {{\em Rhodospirillum
  Rubrum}}.
\newblock Appl Environ Microbiol 2005;71(9):5511--5522.

\bibitem[{Salmela and Schr{\"o}der(2011)Salmela, Leena and Schr{\"o}der,
  Jan}]{salmela2011correcting}
Salmela L, Schr{\"o}der J.
\newblock Correcting errors in short reads by multiple alignments.
\newblock Bioinformatics 2011;27(11):1455--1461.

\bibitem[{Salzberg et~al.(2012)Salzberg, S.L. and others}]{gage}
Salzberg SL, et~al.
\newblock GAGE: A critical evaluation of genome assemblies and assembly
  algorithms.
\newblock Genome Res 2012;22(3):557--567.

\bibitem[{Schwartz et~al.(1993)Schwartz, D.C. and others}]{schwartz93}
Schwartz DC, et~al.
\newblock Ordered Restriction Maps of {\emph{Saccharomyces Cerevisiae}}
  Chromosomes Constructed by Optical Mapping.
\newblock Science 1993;262:110--114.

\bibitem[{Shi et~al.(2016)Shi, Lingling and others}]{human}
Shi L, et~al.
\newblock Long-read sequencing and de novo assembly of a Chinese genome.
\newblock Nature Communications
  2016;\urlprefix\url{http://dx.doi.org/10.1038/ncomms12065}.

\bibitem[{Smith and Waterman(1981)T.F. Smith and M.S.
  Waterman}]{smith_waterman}
Smith TF, Waterman MS.
\newblock Identification of common molecular subsequences.
\newblock J Mol Biol 1981;147(1):195 -- 197.

\bibitem[{Teague et~al.(2010)B. Teague and others}]{teague}
Teague B, et~al.
\newblock High-Resolution Human Genome Structure by Single-Molecule Analysis.
\newblock Proc Natl Acad Sci USA 2010;107(24):10848--10853.

\bibitem[{Valouev et~al.(2006{\natexlab{a}})Valouev, A. and Schwartz, D.C. and
  Zhou, S. and Waterman, M.S.}]{Valouev_assembly}
Valouev A, Schwartz DC, Zhou S, Waterman MS.
\newblock An algorithm for assembly of ordered restriction maps from single DNA
  molecules.
\newblock Proc Natl Acad Sci USA 2006;103(43):15770--15775.

\bibitem[{Valouev et~al.(2006{\natexlab{b}})Valouev, Anton and
  others}]{valouev2006alignment}
Valouev A, et~al.
\newblock Alignment of optical maps.
\newblock J Comp Biol 2006;13(2):442--462.

\bibitem[{Yang et~al.(2010)Yang, X. and Dorman, K.S. and Aluru, S.}]{reptile}
Yang X, Dorman KS, Aluru S.
\newblock Reptile: representative tiling for short read error correction.
\newblock Bioinformatics 2010;26(20):2526.

\bibitem[{Zhang et~al.(2014)Zhang,Q. and others}]{chen}
Zhang Q, et~al., Genomic data of the plum (Prunus mume).
\newblock GigaScience Database; 2014.
\newblock \urlprefix\url{http://dx.doi.org/10.5524/100084}.

\bibitem[{Zhou et~al.(2002)S. Zhou and others}]{zhou}
Zhou S, et~al.
\newblock A Whole-Genome Shotgun Optical Map of {\em Yersinia pestis} Strain
  {KIM}.
\newblock Appl Environ Microbiol 2002;68(12):6321--6331.

\bibitem[{Zhou et~al.(2004)S. Zhou and others}]{zhou2}
Zhou S, et~al.
\newblock Shotgun Optical Mapping of the Entire {\em Leishmania major}
  {F}riedlin Genome.
\newblock Mol Biochem Parasitol 2004;138(1):97--106.

\bibitem[{Zhou et~al.(2007{\natexlab{a}})Zhou, S. and others}]{RICE}
Zhou S, et~al.
\newblock Validation of Rice Genome Sequence by Optical Mapping.
\newblock BMC Genomics 2007;8(1):278.

\bibitem[{Zhou et~al.(2009)Zhou, S. and others}]{Zhou09}
Zhou S, et~al.
\newblock {A Single Molecule Scaffold for the Maize Genome}.
\newblock PLoS Genetics 2009 11;5:e1000711.

\bibitem[{Zhou et~al.(2007{\natexlab{b}})Zhou, Shiguo and Herschleb, Jill and
  Schwartz, David C}]{zhou2007single}
Zhou S, Herschleb J, Schwartz DC.
\newblock A single molecule system for whole genome analysis.
\newblock Perspectives in Bioanalysis 2007;2:265--300.

\end{thebibliography}
