# Supplementary material for: Error correcting optical mapping data
Source: Gigascience. 2018 May 25;7(6):giy061. doi: 10.1093/gigascience/giy061 (PMC6007263; doi:10.1093/gigascience/giy061)
Supplement: Supplemental Files [file giy061_supplemental_files.zip › ref.bib]

%,  and Kwok, Tsz-Piu and Wan, Raymond and Xiao, Ming and Kwok, Pui-Yan and Yip, Kevin Y and Chan, Ting-Fung
@article{omblast,
  title={OMBlast: alignment tool for optical mapping using a seed-and-extend approach},
 
  author={Leung, Alden King-Yung and others},
  journal={Bioinformatics},
  pages={btw620},
  year={2016},
  publisher={Oxford Univ Press}
}

@Article{human,
author={Shi, Lingling and others},
title={Long-read sequencing and de novo assembly of a Chinese genome},
journal={Nature Communications},
year={2016},
url = { http://dx.doi.org/10.1038/ncomms12065},
doi={10.1038/ncomms12065}
}


@article{omsim,
author = {Miclotte, Giles and Plaisance, Stéphane and Rombauts, Stephane and Van de Peer, Yves and Audenaert, Pieter and Fostier, Jan},
title = {OMSim: a simulator for optical map data},
journal = {Bioinformatics},
pages = {2740-2742},
year = {2017}
}

@inproceedings{bionano_error,
author="Li, M. and others",
title="Towards a More Accurate Error Model for BioNano Optical Maps",
bookTitle="ISBRA 2016",
pages="67--79"
}


@article {MEN,
author = {Glenn, T.C.},
title = {Field guide to next-generation DNA sequencers},
journal = {Mol. Ecol. Resour.},
volume = {11},
number = {5},
pages = {759--769},
year = {2011}
}

@article{martin2,
author = {Muggli, M.D. and Puglisi, S.J. and Ronen, R. and Boucher, C.},
title = {Misassembly detection using paired-end sequence reads and optical mapping data},
journal = {Bioinformatics},
volume = {31},
number = {12},
pages = {i80-i88},
year = {2015}
}


@article{Valouev_assembly,
author = {Valouev, A. and Schwartz, D.C. and Zhou, S. and Waterman, M.S.}, 
title = {An algorithm for assembly of ordered restriction maps from single DNA molecules},
volume = {103}, 
number = {43}, 
pages = {15770-15775}, 
year = {2006}, 
journal = {Proc. Natl. Acad. Sci. U.S.A.} 
}

@article{anantharaman1997genomics,
  title={Genomics via optical mapping ii: Ordered restriction maps},
  author={Anantharaman, T.S. and Mishra, B. and Schwartz, D.C.},
  journal={J. Comp. Biol.},
  volume={4},
  number={2},
  pages={91--118},
  year={1997}
}

@article {ekblom,
author = {Ekblom, R. and Wolf, J. B. W.},
title = {A field guide to whole-genome sequencing, assembly and annotation},
journal = {Evolutionary Applications},
volume = {7},
number = {9},
pages = {1026--1042},
year = {2014},
}


@Article{Quail,
author="Quail, M. A. and others",
title="A tale of three next generation sequencing platforms: comparison of Ion Torrent, Pacific Biosciences and Illumina MiSeq sequencers",
journal="BMC Genomics",
year="2012",
volume="13",
number="1",
pages="341"
}

@article{gage,
author = {Salzberg, S.L. and others}, 
title = {GAGE: A critical evaluation of genome assemblies and assembly algorithms},
volume = {22}, 
number = {3}, 
pages = {557-567}, 
year = {2012}, 
journal = {Genome Res.} 
}

@article{smith_waterman,
title = "Identification of common molecular subsequences",
journal = "J. Mol. Biol.",
volume = "147",
number = "1",
pages = "195 - 197",
year = "1981",
author = "T.F. Smith and M.S. Waterman"
}

@article{waterman,
author = {Waterman, M.S. and Smith, T.F. and Katcher, H.L.},
title = {Algorithms for restriction map comparisons},
journal = {Nucleic Acids Res.},
volume = {12},
number = {Part1},
pages = {237},
year = {1984}
}

@article{Chaisson,
author = {Chaisson, M.J. and Brinza, D. and Pevzner, P.A.}, 
title = {De novo fragment assembly with short mate-paired reads: Does the read length matter?},
volume = {19}, 
number = {2}, 
pages = {336-346}, 
year = {2009}, 
journal = {Genome Res.} 
}

@article{reptile,
author = {Yang, X. and Dorman, K.S. and Aluru, S.},
title = {Reptile: representative tiling for short read error correction},
journal = {Bioinformatics},
volume = {26},
number = {20},
pages = {2526},
year = {2010}
}

@article{BFC,
author = {Li, Heng},
title = {BFC: correcting Illumina sequencing errors},
journal = {Bioinformatics},
volume = {31},
number = {17},
pages = {2885},
year = {2015}
}


%Teo, Audrey SM and Hillmer, Axel M and Nagarajan, Niranjan
@article{optima,
  title={OPTIMA: Sensitive and accurate whole-genome alignment of error-prone genomic maps by combinatorial indexing and technology-agnostic statistical analysis},
  author={Verzotto, Davide and others},
  journal={GigaScience},
  volume={5},
  number={1},
  pages={2},
  year={2016},
  publisher={BioMed Central}
}

%Schwartz, David C and Pop, Mihai
@article{maligner,
  title={Maligner: a fast ordered restriction map aligner},
  author={Mendelowitz, L. M. and others},
  journal={Bioinformatics},
  volume={32},
  number={7},
  pages={1016--1022},
  year={2016},
  publisher={Oxford Univ Press}
}


@misc{chen,
	author = {Zhang,Q. and others},
	publisher = {GigaScience Database},
	title = {Genomic data of the plum (Prunus mume).},
    url = { http://dx.doi.org/10.5524/100084},
	doi = {10.5524/100084},
    year = {2014}
}

@misc{support,
	author = {Mukherjee,K. and others},
	publisher = {GigaScience Database},
	title = {Supporting data for "Error Correcting Optical Mapping Data".},
    url = { http://dx.doi.org/10.5524/100434},
	doi = {10.5524/100434},
    year = {2018}
}

@misc{dong,
	author = {Dong,Y. and others},
	publisher = {Nature Biotechnol.},
	title = {Sequencing and automated whole-genome optical mapping of the genome of a domestic goat (\textit{Capra hircus})},
    url = { http://dx.doi.org/10.5524/100082},
    doi = {10.5524/100082},
	year = {2013}
}

@article{science,
	author={Jarvis, E.D. and others},
	journal={Science},
	year={2014},
	title={Whole-genome analyses resolve early branches in the tree of life of modern birds},
	volume={346},
	number={6215},
	pages={1320--1331} 
	}
@article{pilon,
	journal={PLoS One},
	year={2014},
	volume={9},
	number={11},
	pages={e112963},
	title={Pilon: an integrated tool for comprehensive microbial variant detection and genome assembly improvement},
	author={Walker, B.J. and others}
}	
@article{pop_review,
	author={Mendelowitz, L. and Pop, M.},
	title={Computational methods for optical mapping},
	journal={GigaScience},
	year={2014},
	volume={3},
	page={33}
}

@Article{Chaisson2012,
author="Chaisson, M. J.
and Tesler, G.",
title="Mapping single molecule sequencing reads using basic local alignment with successive refinement (BLASR): application and theory",
journal="BMC Bioinformatics",
year="2012",
pages="238"
}

@article{schwartz93,
    author = {Schwartz, D.C. and others},
     journal = {Science},
    pages = {110--114},
    title = {Ordered Restriction Maps of {\emph{Saccharomyces Cerevisiae}} Chromosomes Constructed by Optical Mapping},
    volume = {262},
    year = {1993}
}


@article{parrot_size,
	author={Tiersch, T.R. and Wachtel, S.S.},
	title={On the evolution of genome size of birds},
	journal={J of Hered},
	year={1991}, 
	number={82},
	volume={5},
	page={363--368}
}

    
@comment  author={Bradnam, Keith R and Fass, Joseph N and Alexandrov, Anton and Baranay, Paul and Bechner, Michael and Birol, Inan{\c{c}} and Boisvert, S{\'e}bastien and Chapman, Jarrod A and Chapuis, Guillaume and Chikhi, Rayan and others},
@article{bradnam2013assemblathon,
    title={{Assemblathon 2: Evaluating {\em de novo} methods of genome assembly in three vertebrate species}},
    author={Bradnam, K.R. and others},
    journal = {GigaScience},
    volume={2},
    number={1},
    pages={1-31},
    year={2013},
}
    
@comment author = {Howard, J. T. and Koren, S. and Phillippy, A. and Zhou, S. and Schwartz, D. and Schatz, M. and Aboukhalil, R. and Ward, J. M. and Li, J. and Li, B. and Fedrigo, O. and Bukovnik, L. and Wang, T. and Wray, G. and Rasolonjatovo, I. and Winer, R. and Knight, J. R. and Warren, W. and Zhang, G. and Jarvis, E. D.},
@article{gigadb,
    author = { Ganapathy, G. and others},
    journal = {GigaScience},
    title = {{\em De novo} high-coverage sequencing and annotated assemblies of the budgerigar genome},
    year = {2014},
    volume={3},
    pages={11}
}

   
@article{kawahara2013improvement,
    author={Y. Kawahara and others},
    title={Improvement of the {\em Oryza sativa Nipponbare} Reference Genome using Next Generation Sequence and Optical Map Data},
    journal = {Rice},
    year={2013},
    volume={6},
    number={4},
    pages={1--10}
}
 


@article{iMetAMOS,
    author = {Koren, Sergey and Treangen, Todd J. and Hill, Christopher M. and Pop, Mihai and Phillippy, Adam M.},
    journal = {BMC Bioinformatics},
    posted-at = {2014-02-14 20:27:11},
    volume={15},
    number={126},
    title = {{Automated ensemble assembly and validation of microbial genomes}},
    year = {2014}
}

@misc{pinetreeweb,
  title = {{PINEREFSEQ}},
  howpublished = {\url{http://pinegenome.org/pinerefseq}},
  key = {PINEREFSEQ},
  note = {Accessed: 2014-09-01}
}

@misc{riceweb,
  title = {{Rice Annotation Project}},
  howpublished = {\url{http://rice.plantbiology.msu.edu/annotation_pseudo_current.shtml}},
  note = {Accessed: 2014-12-18}
}


@article{statsigORMalign,
  title={Statistical significance of optical map alignments},
  author={Sarkar, D. and Goldstein, S. and Schwartz, D.C. and Newton, M.A.},
  journal={Journal of Computational Biology},
  volume={19},
  number={5},
  pages={478--492},
  year={2012},
  publisher={Mary Ann Liebert, Inc. 140 Huguenot Street, 3rd Floor New Rochelle, NY 10801 USA}
}

@book{amos2,
    author = {Treangen, Todd J. and Sommer, Dan D. and Angly, Florent E. and Koren, Sergey and Pop, Mihai},
    booktitle = {Current Protocols in Bioinformatics},
    publisher = {John Wiley \& Sons, Inc.},
    title = {Next Generation Sequence Assembly with {AMOS}},
    volume = {11},
    year = {2011}
}


@article{tammi:2002,
   author = {Tammi, M.T. and Arner, E. and Britton, T. and Andersson, B},
    journal = {Bioinformatics},
    number = {3},
    pages = {379--388},
    title = {{Separation of Nearly Identical Repeats in Shotgun Assemblies Using Defined Nucleotide Positions, DNPs.}},
    volume = {18},
    year = {2002}
}

@inproceedings{kecec,
    author = {Kececioglu, J. and Ju, J.},
    booktitle = { Proc. Fifth ACM Conf. Computational Molecular Biology (RECOMB)},
    pages = {176--183},
    title = {{Separating Repeats in DNA Sequence Assembly}},
    year = {2001}
}

@article{myers:2001,
author={Myers, G.},
title={Optimally Separating Sequences},
journal={Genome Informatics}, 
volume={12}, 
pages={165--174}, 
year={2001}
}


@article{roberts2010rebase,
  title={{REBASE}--A Database For {DNA} Restriction and Modification: Enzymes, Genes and Genomes},
  author={Roberts, R.J. and Tamas, V. and Janos, P. and Dana, M.},
  journal={Nucleic Acids Research},
  volume={38},
  pages={D234--D236},
  year={2010}
}


@article{om_mis,
	author={Xavier, B.B. and Sabirova, J. and Pieter, M. and Hernalsteens, J.-P. and de Greve, H. and Goossens, H. and Malhotra-Kumar, S.},
	title={Employing whole genome mapping for optimal {\em de novo} assembly of bacterial genomes},
	journal={BMC Research Notes},
	year={2014}, 
	volume={7},
	pages={484} 
}

@article{art,
    author = {Huang, W. and Li, L. and Myers, J.R. and Marth, G.T.},
    journal = {Bioinformatics},
    number = {4},
    pages = {593--594},
    title = {{ART:} A Next-Generation Sequencing Read Simulator},
    volume = {28},
    year = {2012}
}


@article{pine,
    author = {Neale, D. and others},
    journal = {Genome Biology},
    number = {3},
    pages = {R59+},
    priority = {2},
    title = {Decoding the Massive Genome of Loblolly Pine using Haploid {DNA} and Novel Assembly Strategies},
    volume = {15},
    year = {2014}
}


@article{sage,
	author={Ilie, L. and Haider, B. and Molnar, M. and Solis-Oba, R.},
	title={{SAGE: String-overlap Assembly of GEnomes}},
	journal={BMC Bioinformatics},
	year={2014}, 
	volume={15},
	pages={302}
}  

@inproceedings{hyda,
  author={Movahedi, N. S. and Forouzmand,  E. and Chitsaz,  H.},
  title={{\em De novo} Co-assembly of Bacterial Genomes from Multiple Single Cells}, 
  booktitle={IEEE Conference on Bioinformatics and Biomedicine}, 
  pages={561--565}, 
  year={2012}
}

@Article{idbaud,
   Author="Peng, Y.  and Leung, H. C.  and Yiu, S. M.  and Chin, F. Y. ",
   Title={{IDBA-UD}: A {\em De Novo} Assembler for Single-Cell and Metagenomic Sequencing Data with Highly Uneven Depth},
   Journal="Bioinformatics",
   Year="2012",
   Volume="28",
   Number="11",
   Pages="1420--1428"
}

@Inbook{wabi2014,
	author={Muggli, M. and Puglisi, S. and Boucher, C.},
	title={{Efficient Indexed Alignment of Contigs to Optical Maps}}, 
	year={2014},
	publisher="Springer Berlin Heidelberg",
	bookTitle="Algorithms in Bioinformatics: 14th International Workshop, WABI 2014, Wroclaw, Poland, September 8-10, 2014. Proceedings",
	pages={68--81}
}
@article{hmp,
  title={The Human Microbiome Project: Exploring the Microbial Part of Ourselves in a Changing World},
  author={Turnbaugh, P. J. and Ley, R. E. and Hamady, M. and Fraser-Liggett, C. and Knight, R. and Gordon, J. I.},
  journal={Nature},
  volume={449},
  number={7164},
  pages={804},
  year={2007},
}

@article{meyers_nature,
  title={Mapping and sequencing complex genomes: let's get physical!},
  author={Meyers, B.C. and Scalabrin, S. and Morgante, M.},
  journal={Nat Rev Genet.},
  volume={5},
  pages={578–588},
  year={2004}
}


@article{1001_arabidopsis,
author={Ossowski, S. and Schneeberger, K. and Clark, R.M. and Lanz, C. and Warthmann, N. and Weigel, D.},
year={2008},
title={Sequencing of Natural Strains of {\em {A}rabidopsis thaliana} with Short Reads},
journal={Genome Research},
volume={18},
pages={2024--2033}
}


@article{robinson2011creating,
  title={Creating a Buzz About Insect Genomes},
  author={Robinson, G E and Hackett, K J and Purcell-Miramontes, M and Brown, S J and Evans, J D and Goldsmith, M R and Lawson, D and Okamuro, J and Robertson, H M and Schneider, D J},
  journal={Science},
  volume={331},
  number={6023},
  pages={1386--1386},
  year={2011}
}


@article{haussler2008genome,
  title={{Genome 10K: A Proposal to Obtain Whole-Genome Sequence for 10,000 Vertebrate Species}},
  author={Haussler, D. and O'Brien, S. J. and Ryder, O.A. and Barker, F.K. and Clamp, M. and Crawford, A .J. and Hanner, R. and Hanotte, O. and Johnson, W.E. and McGuire, J.A. and others},
  journal={The Journal of Heredity},
  volume={100},
  number={6},
  pages={659--674},
  year={2008}
}

@book{fmindex,
author={M\"{a}kinen, V. and V\"{a}lim\"{a}ki, N. and Laaksonen, A. and Katainen, A},
title={Algorithms and Applications},
pages={182--195},
year={2010},
publisher={Springer-Verlag},
address={Berlin, Heidelberg}
}

@misc{personal_comm,
  author = "VanSteenHouse, Harper",
  year={2013},
  institution = {BioNano Genomics},
  howpublished = "personal communication"
}

@INPROCEEDINGS{manzini00,
author={Ferragina, P. and Manzini, G.},
booktitle={Proceedings 41st Annual Symposium of the Foundations of Computer Science (FOCS). },
title={Opportunistic Data Structures with Applications},
year={2000},
pages={390-398},
}

@ARTICLE{mcconnell86,
  author    = {Clift, B. and Haussler, D. and McConnell, R.M. and Schneider, T.D. and Stormo, G.D.},
  title     = {{Sequence Landscapes}},
  journal   = {Nucleic Acids Research},
  volume    = {14},
  year      = {1986},
  pages     = {141-158},
}

@article{rearrangements,
    author = {Zhang, F. and Carvalho, C.M. and Lupski, J.R.},
    journal = {Trends in Genetics},
    number = {7},
    pages = {298--307},
    title = {{Complex Human Chromosomal and Genomic Rearrangements.}},
    volume = {25},
    year = {2009}
}

@article{glenn,
	author={Pevzner, P. and Tesler, G.},
	journal={Genome Research},
	title={Genome Rearrangements in Mammalian Evolution: Lessons from Human and Mouse Genomes},
	volume=13,
	number=1,
	year=2003,
	pages={37--45}
}

@article{parkinsons,
    author = {Pankratzl, N. and Dumitriu, A. and Hetrick, K.N. and Sun, M. and Latourelle, J.C. and Wilk, J.B. and Halter, C. and Doheny, K.F. and Gusella, J.F. Nichols, W.C. and Myers, R.H. and Foroud, T. and DeStefano, A.L. },
    journal = {PloS One},
    number = {8},
    title = {{Copy Number Variation in Familial Parkinson Disease.}},
    volume = {6},
    year = {2011},
    pages={e20988}
}


@article{cnv,
author={Clop, A. and Vidal, O. and Amills, M},
title={Copy Number Variation in the Genomes of Domestic Animals},
journal={Animal Genetics},
year={2012},
volume=43,
number=5,
pages={503-17}
}

@article{autism,
    author = {Marshall, C.R. and Noor, A. and Vincent, J.B. and Lionel, A.C. and Feuk, L. and Skaug, J. and Shago, M. and Moessner, R. and Pinto, D. and Ren, Y.},
    journal = {The American Journal of Human Genetics},
    number = {2},
    pages = {477--488},
    title = {{Structural Variation of Chromosomes in Autism Spectrum Disorder}},
    volume = {82},
    year = {2008}
}


@article{sch,
    author = {{International Schizophrenia Consortium}},
    journal = {Nature},
    number = {7210},
    pages = {237--241},
    title = {{Rare Chromosomal Deletions and Duplications Increase Risk of Schizophrenia.}},
    volume = {455},
    year = {2008}
}

@article{sch2,
    author = {Sutrala, S.R. and Goossens, D. and Williams, N.M. and Heyrman, L. and Adolfsson, R. and Norton, N. and Buckland, P.R. and Del-Favero, J.},
    journal = {Schizophrenia Research},
    number = {1-3},
    pages = {93--99},
    title = {{Gene Copy Number Variation in Schizophrenia.}},
    volume = {96},
    year = {2007}
}


@article{traits,
    author = {Beckmann, J.S. and Estivill, X. and Antonarakis, S.E.},
    journal = {Nature Reviews Genetics},
    number = {8},
    pages = {639--646},
    title = {{Copy Number Variants and Genetic Traits: Closer to the Resolution of Phenotypic to Genotypic Variability}},
    volume = {8},
    year = {2007}
}

@article{cancer,
title={{Copy Number Variations and Cancer}},
author={Shlien, A. and Malkin, D.},
journal={Genome Medicine},
year={2009},
volume=1,
number=6,
pages={62}
}

@Article{Shi2016,
author={Shi, Lingling
and Guo, Yunfei
and Dong, Chengliang
and Huddleston, John
and Yang, Hui
and Han, Xiaolu
and Fu, Aisi
and Li, Quan
and Li, Na
and Gong, Siyi
and Lintner, Katherine E.
and Ding, Qiong
and Wang, Zou
and Hu, Jiang
and Wang, Depeng
and Wang, Feng
and Wang, Lin
and Lyon, Gholson J.
and Guan, Yongtao
and Shen, Yufeng
and Evgrafov, Oleg V.
and Knowles, James A.
and Thibaud-Nissen, Francoise
and Schneider, Valerie
and Yu, Chack-Yung
and Zhou, Libing
and Eichler, Evan E.
and So, Kwok-Fai
and Wang, Kai},
title={Long-read sequencing and de novo assembly of a Chinese genome},
journal={Nat Commun},
year={2016},
month={Jun},
day={30},
publisher={Nature Publishing Group},
volume={7},
pages={12065},
issn={2041-1723},
doi={10.1038/ncomms12065}
}


@article{zheng,
    author = {Zheng, Y. and Roberts, R.J.},
    journal = {Nucleic Acids Research},
    pages = {gkm410+},
    title = {{Selection of Restriction Endonucleases using Artificial Cells}},
    year = {2007}
}


@article{soma,
    author = {Nagarajan, N. and Read, T.D. and Pop, M.},
    journal = {Bioinformatics},
    number = {10},
    pages = {1229--1235},
    title = {Scaffolding and Validation of Bacterial Genome Assemblies using Optical Restriction Maps},
    volume = {24},
    year = {2008}
}


@article{zhou4,
       author = {Zhou et al.},
    journal = {PLoS Genetics},
    number = {11},
    pages = {e1000711+},
    title = {A Single Molecule Scaffold for the Maize Genome},
    volume = {5},
    year = {2009}
}


@article{zhou3,
journal={BMC Genomics},
year={2007},
volume={8},
pages={278},
title={Validation of Rice Genome Sequence by Optical Mapping},
author={Zhou et al.}
}

@article{latreille,
    author = {Latreille et al.},
    journal = {BMC Genomics},
    number = {1},
    pages = {321+},
    title = {{Optical Mapping as a Routine Tool for Bacterial Genome Sequence Finishing}},
    volume = {8},
    year = {2007}
}


@article{bendor,
author={Ben-Dor, A. and Karp, R.M. and Schwikowski, B. and Shamir, R.},
title={The Restriction Scaffold Problem.},
journal={Journal of Computational Biology},
year={2003},
volume={10},
number={3-4},
pages={385--398}
}

@article{engler,
    author = {Engler, F.W. and Hatfield, J. and Nelson, W. and Soderlund, C.A.},
    journal = {Genome Research},
    number = {9},
    pages = {2152--2163},
    title = {{Locating Sequence on FPC Maps and Selecting a Minimal Tiling Path}},
    volume = {13},
    year = {2003}
}

@article{samad,
    author = {Samad, A. and Huff, E. F. and Cai, W. and Schwartz, D. C.},
    journal = {Genome Research},
    number = {1},
    pages = {1--4},
    title = {{Optical Mapping: A Novel, Single-Molecule Approach to Genomic Analysis.}},
    volume = {5},
    year = {1995}
}

%% fill in pages
@article{agora,
title={{AGORA: Assembly Guided by Optical Restriction Alignment}},
author={Lin, H.C and others},
journal={BMC Bioinformatics},
year=2012,
volume=12,
pages=189
}

@article{crop2,
author={Kawahara et al.},
title={{Improvement of the {\em Oryza sativa Nipponbare} Reference Genome using Next Generation Sequence and Optical Map Data}},
journal={Rice},
year={2013},
volume={6},
number={4},
}

@article{crop1,
    author = {Bevan, M. and Uauy, C.},
    journal = {Genome Biology},
    number = {6},
    pages = {206},
    title = {{Genomics Reveals New Landscapes for Crop Improvement}},
    volume = {14},
    year = {2013}
}

@article{agren,
    author = {Agren, J. and Schemske, D.W.},
    journal = {New Phytologist},
    pages = {1112-1122.},
    title = {{Reciprocal Transplants Demonstrate Strong Adaptive Differentiation of the Model Organism {\em Arabidopsis thaliana} in its Native Range}},
    year = {2012},
    volume={194},
    number={4}
}

@article{col,
    author = {Bevan, M. and Walsh, S.},
    journal = {Genome Research},
    number = {12},
    pages = {1632--1642},
    title = {{The {\em Arabidopsis} Genome: A Foundation for Plant Research}},
    volume = {15},
    year = {2005}
}

@article{col2,
    author = {{The {\em Arabidopsis} Genome Initiative}},
    journal = {Nature},
    number = {6814},
    pages = {796--815},
    title = {{Analysis of the Genome Sequence of the Flowering Plant {\em Arabidopsis thaliana}}},
    volume = {408},
    year = {2000}
}

@article{linkage,
author={McCombie, W. R. and De la Bastide, M. and Habermann, K. and Parnell, L. and Dedhia, N. and Gnoj, L. and Schutz, K. and Huang, E. and Spiegel, L. and Yordan, C. and Sehkon, M. and Murray, J. and Sheet, P. and Cordes, M. and Threideh, J. and Stoneking, T. and Kalicki, J. and Graves, T. and Harmon, G. and Edwards, J. and Latreille, P. and Courtney, L. and Cloud, J. and Abbott, A. and Scott, K. and Johnson, D. and Minx, P. and Bentley, D. and Fulton, B. and Miller, N. and Greco, T. and Kemp, K. and Kramer, J. and Fulton, L. and Mardis, E. and Dante, M. and Pepin, K. and Hillier, L. and Nelson, J. and Spieth, J. and Simorowski, J. and May, B. and Ma, P. and Preston, R. and Vil, D. and Lei, H. S. and Shekher, M. and Matero, A. and Shah, R. and Swaby, I. and O'Shaughnessy, A. and Rodriguez, M. and Hoffman, J. and Till, S. and Granat, S. and Shohdy, N. and Hasegawa, A. and Hameed, A. and Lodhi, M. and Johnson, A. and Chen, E. and Marra, M. and Wilson, R. K. and Martienssen, R.},
title={{The Complete Sequence of a Heterochromatic Island from a Higher Eukaryote}},
journal={Cell},
year={2000},
volume=100,
number=3,
pages={377--386}
}


@article{ray,
    author = {Boisvert, S. and Raymond, F. and Godzaridis, E. and Laviolette, F. and Corbeil, J.},
   journal = {Genome Biology},
    number = {12},
    pages = {R122+},
    title = {{Ray Meta: Scalable De Novo Metagenome Assembly and Profiling}},
    volume = {13},
    year = {2012}
}

@article{Butler:2008,
    author = {Butler, J. and MacCallum, I. and Kleber, M. and Shlyakhter, I.A. and Belmonte, M.K. and Lander, E.S. and Nusbaum, C. and Jaffe, D.B.},
    journal = {Genome Research},
    number = {5},
    pages = {810--820},
    title = {{ALLPATHS}: {\em De Novo} Assembly of Whole-Genome Shotgun Microreads},
    volume = {18},
    year = {2008}
}

@article{compeau,
    author = {Compeau, P.E.C. and Pevzner, P.A. and Tesler, G.},
    journal = {Nature Biotechnology},
    number = {11},
    pages = {987--991},
    title = {How to Apply De Bruijn Graphs to Genome Assembly},
    volume = {29},
    year = {2011}
}

 @article{green2,
    author = {Ewing, B. and Green, P.},
    journal = {Genome Research},
    number = {3},
    pages = {186--194},
    title = {{Base-Calling of Automated Sequencer Traces Using Phred. II. Error Probabilities}},
    volume = {8},
    year = {1998}
}

@article{green1,
    abstract = {{An international, peer-reviewed genome sciences journal featuring outstanding original research that offers novel insights into the biology of all organisms}},
    author = {Ewing, B. and Hillier, L. and Wendl, M.C. and Green, P.},
    journal = {Genome Research},
    number = {3},
    pages = {175--185},
    title = {{Base-Calling of Automated Sequencer Traces Using Phred. I. Accuracy Assessment}},
    volume = {8},
    year = {1998}
}

@article{IW95,
   author = {Idury, R.M and Waterman, M.S.},
    journal = {Journal of Computational Biology},
    number = {2},
    pages = {291--306},
    title = {A New Algorithm for {DNA} Sequence Assembly},
    volume = {2},
    year = {1995}
}

	
@article{bwa,
    author = {Li, H. and Durbin, R.},
    journal = {Bioinformatics},
    number = {14},
    pages = {1754--1760},
    title = {Fast and Accurate Short Read Alignment with {Burrows--Wheeler} Transform},
    volume = {25},
    year = {2009}
}

@article{Li:2010,
    journal = {Nature},
    author = {Li et al.},
    number = {7279},
    pages = {311--317},
    title = {{The Sequence and De Novo Assembly of the Giant Panda Genome.}},
    volume = {463},
    year = {2010}
}

@article{soap,
    author = {Li, R. and others},
    journal = {Genome Research},
    number = {2},
    pages = {265--272},
    title = {{\em De Novo} Assembly of Human Genomes with Massively Parallel Short Read Sequencing},
    volume = {20},
    year = {2010}
}

@article{Chaisson:2008,
    author = {Chaisson, M.J. and Pevzner, P.A.},
    journal = {Genome Research},
    number = {2},
    pages = {324--330},
    title = {Short Read Fragment Assembly of Bacterial Genomes},
    volume = {18},
    year = {2008}
}

@article{PTT04,
    author = {Pevzner, P.A. and Tang, H. and Tesler, G.},
    journal = {Genome Research},
    number = {9},
    pages = {1786--1796},
    title = {{\em De Novo} Repeat Classification and Fragment Assembly},
    volume = {14},
    year = {2004}
}


@article{Robinson:2011,
    author = {Robinson et al.},
    journal = {Science},
    number = {6023},
    title = {{Creating a Buzz About Insect Genomes.}},
    volume = {331},
    year = {2011}
}

@article{Alkan:2011,
    author = {Alkan, C. and Sajjadian, S. and Eichler, E.E.},
    journal = {Nature Methods},
    number = {1},
    pages = {61--65},
    title = {{Limitations of Next-Generation Genome Sequence Assembly}},
    volume = {8},
    year = {2010}
}

@article{Simpson:2009,
    author = {Simpson, J.T. and Wong, K. and Jackman, S.D. and Schein, J.E. and Jones, S.J. M. and Birol, I},
    journal = {Genome Research},
    number = {6},
    pages = {1117--1123},
    title = {{ABySS}: A Parallel Assembler for Short Read Sequence Data},
    volume = {19},
    year = {2009}
}

@article{wheeler,
    author = {Wheeler et al.},
    journal = {Nature},
    number = {7189},
    pages = {872--876},
    title = {{The Complete Genome of an Individual by Massively Parallel DNA Sequencing}},
    volume = {452},
    year = {2008}
}

@article{Zerbino:2008,
    author = {Zerbino, D.R. and Birney, E.},
    journal = {Genome Research},
    number = {5},
    pages = {821--829},
    title = {Velvet:  Algorithms for {\em De Novo} Short Read Assembly using De Bruijn Graphs},
    volume = {18},
    year = {2008}
}


@article{Zhi,
    author = {Zhi, D. and Keich, U. and Pevzner, P. and Heber, S. and Tang, H.},
    journal = {IEEE/ACM Transactions on Computational Biology and Bioinformatics },
    number = {1},
    pages = {54--64},
    title = {{Correcting Base-Assignment Errors in Repeat Regions of Shotgun Assembly.}},
    volume = {4},
    year = {2007}
}

@article{reapr,
author={Hunt, M. and Kikuchi, T. and Sanders, M. and Newbold, C. and Berriman, M. and Otto, T. D.},
title={{REAPR}:  A Universal Tool for Genome Assembly Evaluation},
journal={Genome Biology},
year={2013}, 
volume=14,
pages={R47}
}

@article{quast,
    author = {Gurevich, A. and Saveliev, V. and Vyahhi, N. and Tesler, G.},
    journal = {Bioinformatics},
    number = {8},
    pages = {1072--1075},
    title = {{QUAST:}  Quality Assessment Tool for Genome Assemblies},
    volume = {29},
    year = {2013}
}

@article{wang,
    author = {Wang et al.},
    journal = {BMC Genomics},
    number = {1},
    pages = {239+},
    title = {{A Sequence-Based Genetic Linkage Map as a Reference for {\em Brassica rapa } Pseudochromosome Assembly}},
    volume = {12},
    year = {2011}
}

@article{john1,
author={Lovell, John and Juenger, Thomas and Michaels, Scott and Lasky, Jesse and Platt, Alexander and Richards, James and Yu, Xuhong and Easlon, Hsien and Sen, Saunak and McKay, John},
year={2013}, 
title={{Protagonistic pleiotropy of FRIGIDA promotes adaptation and positive assortative mating}},
journal={Proceedings of the Royal Society B},
volume={280}, 
pages={20131043}
}

@article{john2,
author={Lowry et al.},
year={2013}, 
title={{The Genomic Architecture of Transcriptional Response to Soil Water Availability in the Tsu x Kas Mapping Population of Arabidopsis thaliana}}, 
journal={Plant Cell},
volume={ in press}
}

@article{john3,
author={Easlon, Hsien Ming  and Nemali,  Krishna S. and Richards,  James H. and Hanson, David T. and Juenger, Thomas E.  and McKay,  John K.},
title={{The physiological basis for genetic variation in water use efficiency in Arabidopsis thaliana}},
journal={Photosynthesis Research}, 
year={2013}, 
volume={in press}
}

@article{john4,
author={Lasky, Jesse R and DES Marais,  David L and McKay,  John K and Richards,   James H and Juenger, Thomas E and Keitt,  Timothy H},
title={Characterizing genomic variation of Arabidopsis thaliana: the roles of geography and climate},
year={2012},
journal={Molecular Ecology},
volume={22},
pages={5512--5529}
} 

@article{john5, 
author={Des Marais, David L and McKay,  John K and Richards, James H and  Sen, Saunak and Wayne, Tierney and  Juenger, Thomas E},
 year={2012},
 title={Variation and conservation of gene expression and physiological responses to soil drying stress among Arabidopsis thaliana accessions},
 journal={Plant Cell},
 volume={24},
 pages={893-914}
}

@article{john6,
author={Wang, Shi and Meyer,  Eli and McKay,  John K and Matz,  Mikhail V},
title={{2b-RAD: a simple and cost-effective method for genotyping on a genome-wide scale}},
year={2012},
journal={Nature Methods},
volume={9},
pages={808-810}
}

@article{john7,
author={Juenger, Thomas E and Sen, Saunak and Bray, Elizabeth and Stahl, Eli and Wayne, Tierney and Richards, James H},
year={2010},
title={{Exploring genetic and expression differences between physiologically extreme ecotypes: comparative genomic hybridization and gene expression studies of Kas-1 and Tsu-1 accessions of Arabidopsis thaliana}},
journal={Plant, Cell and Environment},
volume={33}, 
pages={1268-1284}
} 

@article{john8,
author={McKay, John K. and Stinchcombe, John R.},
year={2008},
title={Ecological genomics of model eukaryotes},
journal={Evolution},
volume={62},
pages={2953-2957}}


@article{john9,
author={McKay, John K and Richards,  James H and Nemali,  Krishna S and Sen,  Saunak and Mitchell-Olds,  Thomas and Boles, Sandra and Stahl,  Eli A and Wayne,  Tierney and Juenger,  Thomas E},
year={2008},
title={{Genetics of drought adaptation in Arabidopsis thaliana II. QTL analysis of drought avoidance traits in a new mapping population}},
journal={Evolution},
volume={62},
pages={3014-3026}
} 

@article{john10,
author={Mairgareth A Christman and Richards, James H  and McKay, John K and Stahl,  Eli A and Juenger,  Thomas E and Donovan,  Lisa A },
year={2008},
title={{Genetic variation in Arabidopsis thaliana for night-time leaf conductance}},
journal={Plant, Cell and Environment},
volume={31},
pages={1170-1178}}

@article{john11,
author={Juenger, Thomas E. and Wayne, Tierney and Boles, Sandra and Symonds, Vaughan and McKay, John K and Coughlan, Sean C.},
year={2006},
title={{Natural genetic variation in whole-genome expression in Arabidopsis thaliana: the impact of physiological QTL introgression}},
journal={Molecular Ecology},
volume={15},
number={1351--1365}
}


@article{crop2,
author={Kawahara et al.},
title={Improvement of the Oryza sativa Nipponbare reference genome using next generation sequence and optical map data},
journal={Rice},
year={2013},
volume={6},
number={4},
}

@article{crop1,
    author = {Bevan, Michael and Uauy, Cristobal},
    issn = {1465-6906},
    journal = {Genome Biology},
    number = {6},
    pages = {206},
    title = {{Genomics reveals new landscapes for crop improvement}},
    volume = {14},
    year = {2013}
}

@article{morgan,
author={Morgan, T.H.},
title={{Random Segregation Versus Coupling in Mendelian Inheritance}},
journal={Science},
volume=34,
pages={384},
year={1911}
}


@article{sturtevant,
author={Sturtevant, A.H.},
title={{The Linear Arrangement of Six Sex-Linked Factors in {\em Drosophila}, As Shown by their Mode of Association}},
journal={Journal of Experimental Zoology},
volume={14}, 
pages={43-59},
year={1913}
}


@ARTICLE{spades,
  author = {Bankevich, A. and Nurk, S.  and Antipov, D.  and Gurevich, A.A. and
	 Dvorkin, M. and Kulikov,  A.S. and  Lesin, V.M. and Nikolenko, S.I. and Pham,  S. and Prjibelski, A. D. and Pyshkin,  A.V. and Sirotkin,  A.
	V. and Vyahhi,  N. and Tesler,  G. and Alekseyev,  M.A. and
	 Pevzner, P. A.},
	title = {{SPAdes: A New Genome Assembly Algorithm and its Applications to Single-Cell Sequencing}},
  journal = {Journal of Computational Biology},
  year = {2012},
  volume = {19},
  number={5},
  pages = {455-477},
 }

@article{bowtie,
    author = {Langmead, B. and Trapnell, C. and Pop, M. and Salzberg, S.L.},
    journal = {Genome Biology},
    number = {3},
    pages = {R25--10},
    publisher = {BioMed Central},
    title = {{Ultrafast and Memory-Efficient Alignment of Short DNA Sequences to the Human Genome}},
    volume = {10},
    year = {2009}
}


@article{JoinMap,
    author = {Stam, P.},
    journal = {The Plant Journal},
    number = {5},
    pages = {739--744},
    title = {{Construction of Integrated Genetic Linkage Maps by Means of a New Computer Package: JoinMap}},
    volume = {3},
    year = {1993}
}

@article{Hamid,
    author = {Chitsaz, H. and Yee-Greenbaum, J. L. and Tesler, G. and Lombardo, M.-J. and Dupont, C.L. and Badger, J.H. and Novotny, M. and Rusch, D.B. and Fraser, L. J. and Gormley, N. A. and Schulz-Trieglaff, O. and Smith, G.P. and Evers, D.J. and Pevzner, P.A. and Lasken, R. S.},
    journal = {Nature Biotechnology},
    number = {10},
    pages = {915--921},
    title = {{Efficient {\em De Novo} Assembly of Single-Cell Bacterial Genomes from Short-Read Data Sets}},
    volume = {29},
    year = {2011}
}


 @article{green2,
    author = {Ewing, Brent and Green, Phil},
    journal = {Genome Research},
    number = {3},
    pages = {186--194},
    title = {{Base-Calling of Automated Sequencer Traces Using Phred. II. Error Probabilities}},
    volume = {8},
    year = {1998}
}


@article{green1,
    abstract = {{An international, peer-reviewed genome sciences journal featuring outstanding original research that offers novel insights into the biology of all organisms}},
    author = {Ewing, Brent and Hillier, LaDeana and Wendl, Michael C. and Green, Phil},
    journal = {Genome Research},
    number = {3},
    pages = {175--185},
    title = {{Base-Calling of Automated Sequencer Traces Using Phred. I. Accuracy Assessment}},
    volume = {8},
    year = {1998}
}


@article{quake,
    author = {Kelley, David and Schatz, Michael and Salzberg, Steven},
    journal = {Genome Biology},
    number = {11},
    pages = {R116+},
    title = {{Quake: quality-aware detection and correction of sequencing errors}},
    volume = {11},
    year = {2010}
}

@article{LOCAS,
    author = {Klein, J.D. and Ossowski, S. and Schneeberger, K. and Weigel, D. and Huson, D.H.},
    journal = {PloS ONE},
    number = {8},
    pages = {e23455+},
    title = {{LOCAS}--A Low Coverage Assembly Tool for Resequencing Projects},
    volume = {6},
    year = {2011}
}

	
@article{Li:2010,
    journal = {Nature},
    author = {Li et al.},
    number = {7279},
    pages = {311--317},
    title = {{The sequence and de novo assembly of the giant panda genome.}},
    volume = {463},
    year = {2010}
}


@article{rag,
    author = {Raghunathan, A. and Ferguson, H.R. and Bornarth, C. J. and Song, W. and Driscoll, M. and Lasken, R.S.},
    journal = {Applied and Environmental Microbiology},
    number = {6},
    pages = {3342--3347},
    title = {{Genomic DNA Amplification from a Single Bacterium}},
    volume = {71},
    year = {2005}
}

@article{Robinson:2011,
    author = {Robinson, Gene E. and Hackett, Kevin J. and Purcell-Miramontes, Mary and Brown, Susan J. and Evans, Jay D. and Goldsmith, Marian R. and Lawson, Daniel and Okamuro, Jack and Robertson, Hugh M. and Schneider, David J.},
    journal = {Science},
    number = {6023},
    title = {{Creating a buzz about insect genomes.}},
    volume = {331},
    year = {2011}
}

@article{rodrigue,
    author = {Rodrigue, S\'{e}bastien and Malmstrom, Rex R. and Berlin, Aaron M. and Birren, Bruce W. and Henn, Matthew R. and Chisholm, Sallie W.},
    journal = {PLoS ONE},
    number = {9},
    pages = {e6864+},
    title = {{Whole genome Amplification and {\em De Novo} Assembly of Single Bacterial Cells}},
    volume = {4},
    year = {2009}
}

@article{wheeler,
    author = {Wheeler et al.},
    journal = {Nature},
    number = {7189},
    pages = {872--876},
    title = {{The complete genome of an individual by massively parallel DNA sequencing}},
    volume = {452},
    year = {2008}
}

@article{amos,
    author = {Phillippy, A. and Schatz, M. and Pop, M.},
    journal = {Genome Biology},
    number = {3},
    pages = {R55+},
    title = {Genome Assembly Forensics: Finding the Elusive Mis-Assembly},
    volume = {9},
    year = {2008}
}

@article{plantagora,
    author = {Barthelson, Roger and McFarlin, Adam J. and Rounsley, Steven D. and Young, Sarah},
    journal = {PLoS ONE},
    number = {12},
    pages = {e28436+},
    title = {{Plantagora: Modeling Whole Genome Sequencing and Assembly of Plant Genomes}},
    volume = {6},
    year = {2011}
}


@article{potato,
author={Felcher, K. J. and Coombs, J. J. and Massa, A.N. and Hansey, C.N. and Hamilton, J.P. and Veilleux, R.E. and Buell, C.R. and Douches, D.S.},
title={{Integration of Two Diploid Potato Linkage Maps with the Potato Genome Sequence}},
journal={PLoS ONE},
number={7},
volume={4},
year={2012},
pages={e36347}
}


@article{bee,
author={Solignac, M. and Zhang, L. and Mougel, F. and Li, B. and Vautrin, D. and Monnerot, M. and Cornuet, J.-M. and Worley, K.C. and Weinstock, G.M. and Gibbs, R.A.},
title={{The Genome of {\em Apis Mellifera}: Dialog Between Linkage Mapping and Sequence Assembly}},
journal={Genome Biology},
number=8,
volume=3,
year={2007},
pages={403},
}

@article{cotton,
title={{Toward Allotetraploid Cotton Genome Assembly: Integration of a High-Density Molecular Genetic Linkage Map with DNA Sequence Information}},
author={Liang, Z. and Yuanda, L. and Caiping, C. and Xiangchao, T. and Xiangdong, C. and Wei, Z. and Hao, D. and Xiuhua, G. and Wangzhen, G.},
journal={BMC Genomics},
volume={13},
number={1},
year={2012},
pages={539},
}


@INPROCEEDINGS{Donmez2011,
  author = {Donmez, N. and Brudno, M.},
  title = {Hapsembler: An Assembler for Highly Polymorphic Genomes},
  booktitle = {Proceedings of RECOMB},
  year = {2011},
  pages = {38--52},
 }

@ARTICLE{Chapman2011,
  author = {Chapman, J.A. AND Ho, I. AND Sunkara, S. AND Luo, S AND Schroth, G.P. AND Rokhsar, D.S.},
  title = {Meraculous: {\em De Novo} Genome Assembly with Short Paired-End Reads},
  journal = {PLoS ONE},
  year = {2011},
  volume = {6},
  pages = {e23501},
  number = {8},
}

@article{opera,
    author = {Gao, S. and Sung, W.-K. and Nagarajan, N.},
    journal = {Journal of Computational Biology},
    number = {11},
    pages = {1681--1691},
    title = {{Opera: Reconstructing Optimal Genomic Scaffolds with High-Throughput Paired-End Sequences}},
    volume = {18},
    year = {2011}
}


@ARTICLE{Gnerre2009,
  author = {Gnerre, S. and Lander, E. and Lindblad-Toh, K. and Jaffe, D.},
  title = {Assisted Assembly: How to Improve a {\em De Novo} Genome Assembly by Using Related Species},
  journal = {Genome Biology},
  year = {2009},
  volume = {10},
  pages = {R88},
  number = {8},
}

@article{raca,
  author = {Kim, J. and others},
 title={{Reference-Assisted Chromosome Assembly}},
volume=110,
number=5, 
pages={1785--1790},
journal={Proceedings of the National Academy of Sciences},
year=2013
}

@article{scarpa,
    author = {Donmez, N. and Brudno, M.},
    journal = {Bioinformatics},
    number = {4},
    pages = {428--434},
    title = {{SCARPA}: Scaffolding Reads with Practical Algorithms},
    volume = {29},
    year = {2013}
}


@article{tablet,
    author = {Milne, I. and Stephen, G. and Bayer, M. and Cock, P. J.A. and Pritchard, L. and Cardle, L. and Shaw, P.D. and Marshall, D.},
    journal = {Brief. Bioinform.},
    number = {2},
    pages = {193--202},
    title = {{Using Tablet for Visual Exploration of Second-Generation Sequencing Data}},
    volume = {14},
    year = {2013}
}

@article{conway,
author={Conway, T.C. and Bromage, A.}, 
title={{Succinct Data Structures for Assembling Large Genomes}},
journal={Bioinformatics},
volume={27},
number={4},
pages={479--486}, 
year=2011}

@article{miller,
    author = {Miller, J.R. and Delcher, A.L. and Koren, S. and Venter, E. and Walenz, B.P. and Brownley, A. and Johnson, J. and Li, K. and Mobarry, C. and Sutton, G.},
    journal = {Bioinformatics},
    number = {24},
    pages = {2818--2824},
    title = {{Aggressive assembly of pyrosequencing reads with mates}},
    volume = {24},
    year = {2008}
}

@article{oxford_nanopore,
title={Oxford Nanopore Announcement Sets Sequencing Sector Abuzz},
author={Eisenstein, Michael},
journal={Nature Biotechnology}, 
volume={30}, 
number={4},
year=2012,
pages={295--296}
}


@article{wang,
    author = {Wang, Yan and Sun, Silong and Liu, Bo and Wang, Hui and Deng, Jie and Liao, Yongcui and Wang, Qian and Cheng, Feng and Wang, Xiaowu and Wu, Jian},
    journal = {BMC Genomics},
    number = {1},
    pages = {239+},
    title = {{A sequence-based genetic linkage map as a reference for Brassica rapa pseudochromosome assembly}},
    volume = {12},
    year = {2011}
}

@article{goecks2010,
   author = {Goecks, Jeremy and Nekrutenko, Anton and Taylor, James and The Galaxy Team},
    journal = {Genome Biology},
    number = {8},
    pages = {R86+},
    title = {Galaxy: A Comprehensive Approach for Supporting Accessible, Reproducible, and Transparent Computational Research in the Life Sciences},
    volume = {11},
    year = {2010}
}

@article{Stein2008,
    author = {Stein, Lincoln D.},
    journal = {Nature Reviews Genetics},
    number = {9},
    pages = {678--688},
    title = {Towards a Cyberinfrastructure for the Biological Sciences: Progress, Visions and Challenges},
    volume = {9},
    year = {2008}
}

@article{HCIISO,
  title={9241-210: 2010. Ergonomics of human system interaction-Part 210: Human-centred design for interactive systems},
  author={DIS, ISO},
  journal={International Organization for Standardization (ISO), Switzerland},
  year={2009}
}

@inproceedings{Nielsen1994,
 author = {Nielsen, Jakob},
 title = {Enhancing the explanatory power of usability heuristics},
 booktitle = {Proceedings of the SIGCHI Conference on Human Factors in Computing Systems},
 series = {CHI '94},
 year = {1994},
 pages = {152--158},
 } 

@incollection{interaction-design,
author = {Gilbert Cockton}, 
title = {Usability Evaluation}, 
editor = {Mads Soegaard and Rikke Friis Dam}, 
booktitle = {The Encyclopedia of Human-Computer Interaction, 2nd Ed.},
publisher = {The Interaction Design Foundation}, 
year = {2013}, address = {Aarhus, Denmark}
}

@book{card,
    author = {Card, Stuart K. and Newell, Allen and Moran, Thomas P.},
    isbn = {0898592437},
    publisher = {L. Erlbaum Associates Inc.},
    title = {The Psychology of {Human-Computer} Interaction},
    year = {1983}
}
@book{rogers,
    author = {Rogers, Yvonne and Sharp, Helen and Preece, Jenny},
    edition = {3},
    isbn = {0470665769},
    publisher = {Wiley},
    title = {Interaction Design: Beyond Human - Computer Interaction},
    year = {2011}
}

%%%%%%%%%%%%%%%%%%%%

    % This file was created with JabRef 2.3b2.
    % Encoding: Cp1252
    
@comment  false positive means single molecule maps that appear related but are not.  They use this to compute consensus maps in polynomial time (which would normally be in NP) with a bounded error rate
@comment  related.  They describe Gentig  (GENomic conTIG) in this paper which forms optical consensus maps.
    
@article{dag_method,
    title={Indexing Graphs for Path Queries with Applications in Genome Research},
    journal = {IEEE/ACM Trans Comput Biol Bioinform},
    volume={To appear},
    year={2014},
    author={ Sir\'{e}n, J. and V\"{a}lim\"{a}ki, N. and M\"{a}kinen, V.}
}
   
    
@article{amborella,
    author={S. Chamala and others},
    title={Assembly and Validation of the Genome of the Nonmodel Basal Angiosperm {\em Amborella}},
    journal = {Science},
    volume={342},
    number={6165},
    pages={1516--1517},
    year={2013}
}
    
@article{igv,
    author={Helga Thorvaldsd{\`o}ttir and James T. Robinson and Jill P. Mesirov},
    title={{Integrative Genomics Viewer (IGV): High-performance Genomics Data Visualization and Exploration}},
    journal = {Brief.  Bioinform.},
    year={2013},
    volume={14},
    number={2},
    pages={178-92}
}
    
@article{SDSL,
    author = {Simon Gog and Matthias Petri},
    title = {Optimized Succinct Data Structures for Massive Data},
    journal = {Software Pract. Expr.},
    year = {to appear}}
    
    
@book{fmindex,
    author={M\"{a}kinen, V. and V\"{a}lim\"{a}ki, N. and Laaksonen, A. and Katainen, A},
    title={Algorithms and Applications},
    pages={182--195},
    year={2010},
    publisher={Springer-Verlag},
    address={Berlin, Heidelberg}
}
    
@misc{error_rate,
    author = "VanSteenHouse, Harper",
    year={2013},
    institution = {BioNano Genomics},
    howpublished = "personal communication"
}
    
@ARTICLE{mcconnell86,
    author    = {Clift, B. and Haussler, D. and McConnell, R.M. and Schneider, T.D. and Stormo, G.D.},
    title     = {{Sequence Landscapes}},
    journal   = {Nucleic Acids Res.},
    volume    = {14},
    year      = {1986},
    pages     = {141-158},
}
    
@article{rearrangements,
    author = {Zhang, F. and Carvalho, C.M. and Lupski, J.R.},
    journal = {Trends  Genet.},
    number = {7},
    pages = {298--307},
    title = {{Complex Human Chromosomal and Genomic Rearrangements.}},
    volume = {25},
    year = {2009}
}
    
@article{glenn,
    author={Pevzner, P. and Tesler, G.},
    journal = {Genome Res.},
    title={Genome Rearrangements in Mammalian Evolution: Lessons from Human and Mouse Genomes},
    volume=13,
    number=1,
    year=2003,
    pages={37--45}
}
    
@article{parkinsons,
    author = {Pankratz et al. },
    journal = {PLOS ONE},
    number = {8},
    title = {{Copy Number Variation in Familial Parkinson Disease.}},
    volume = {6},
    year = {2011}
}
    
    
@article{cnv,
    author={Clop, A. and Vidal, O. and Amills, M},
    title={Copy Number Variation in the Genomes of Domestic Animals},
    journal = {Anim. Genet.},
    year={2012},
    volume=43,
    number=5,
    pages={503-17}
}
    
@comment    author = {Marshall, C.R. and Noor, A. and Vincent, J.B. and Lionel, A.C. and Feuk, L. and Skaug, J. and Shago, M. and Moessner, R. and Pinto, D. and Ren, Y.},
    
@article{autism,
    author = {Marshall, C.R. and others},
    journal = {Am. J. Hum. Gen.},
    number = {2},
    pages = {477--488},
    title = {{Structural Variation of Chromosomes in Autism Spectrum Disorder}},
    volume = {82},
    year = {2008}
}
    
    
@article{sch,
    author = {{International Schizophrenia Consortium}},
    journal = {Nature},
    number = {7210},
    pages = {237--241},
    title = {{Rare Chromosomal Deletions and Duplications Increase Risk of Schizophrenia.}},
    volume = {455},
    year = {2008}
}
    
@comment    author = {Sutrala, S.R. and Goossens, D. and Williams, N.M. and Heyrman, L. and Adolfsson, R. and Norton, N. and Buckland, P.R. and Del-Favero, J.},
@article{sch2,
    author = {Sutrala, S.R. and others},
    journal = {Schizophr. Res.},
    number = {1-3},
    pages = {93--99},
    title = {{Gene Copy Number Variation in Schizophrenia.}},
    volume = {96},
    year = {2007}
}
    
    
@article{traits,
    author = {Beckmann, J.S. and Estivill, X. and Antonarakis, S.E.},
    journal = {Nat. Rev. Genet.},
    number = {8},
    pages = {639--646},
    title = {{Copy Number Variants and Genetic Traits: Closer to the Resolution of Phenotypic to Genotypic Variability}},
    volume = {8},
    year = {2007}
}
    
@article{cancer,
    title={Copy Number Variations and Cancer},
    author={Shlien, A. and Malkin, D.},
    journal = {Genome Medicine},
    year={2009},
    volume=1,
    number=6,
    pages={62}
}
    
@article{teague,
    author = {B. Teague and others},
    journal = {Proc. Natl. Acad. Sci. U.S.A.},
    number = {24},
    pages = {10848--10853},
    title = {High-Resolution Human Genome Structure by Single-Molecule Analysis},
    volume = {107},
    year = {2010}
}
    
@techreport{antoniotti,
    title={Genomics via optical mapping IV: sequence validation via optical map matching},
    author={Antoniotti, M. and Anantharaman, T. and Paxia, S. and Mishra, B.},
    institution={New York University},
    year={2001}
}
    
@article{zheng,
    author = {Zheng, Y. and Roberts, R.J.},
    journal = {Nucleic Acids Res.},
    pages = {gkm410+},
    title = {{Selection of Restriction Endonucleases using Artificial Cells}},
    year = {2007}
}
    
    
@article{church,
    author = {Church, D. M. and others},
    journal = {PLoS Biology},
    number = {5},
    pages = {e1000112+},
    title = {Lineage-Specific Biology Revealed by a Finished Genome Assembly of the Mouse},
    volume = {7},
    year = {2009}
}
    
   
@article{zhou4,
    author = {S. Zhou and others},
    journal = {PLoS Genet.},
    number = {11},
    pages = {e1000711+},
    title = {A Single Molecule Scaffold for the Maize Genome},
    volume = {5},
    year = {2009}
}
    
    
@article{latreille,
    author = {P. Latreille et al.},
    journal = {BMC Genomics},
    number = {1},
    pages = {321+},
    title = {Optical Mapping as a Routine Tool for Bacterial Genome Sequence Finishing},
    volume = {8},
    year = {2007}
}
    
@article{reslewic,
    author = {S. Reslewic and others},
    journal = {Appl. Environ. Microbiol.},
    number = {9},
    pages = {5511--5522},
    title = {Whole-Genome Shotgun Optical Mapping of {{\em Rhodospirillum Rubrum}}},
    volume = {71},
    year = {2005}
}
    
    
@article{zhou,
    author = {S. Zhou and others},
    journal = {Appl. Environ. Microbiol.},
    number = {12},
    pages = {6321--6331},
    title = {A Whole-Genome Shotgun Optical Map of {\em Yersinia pestis} Strain {KIM}},
    volume = {68},
    year = {2002}
}
    
@article{zhou2,
    title={Shotgun Optical Mapping of the Entire {\em Leishmania major} {F}riedlin Genome},
    author={S. Zhou and others},
    journal = {Mol. Biochem. Parasitol.},
    year={2004},
    volume={138},
    number=1,
    pages={97--106}
}
    
    
@article{bendor,
    author={Ben-Dor, A. and Karp, R.M. and Schwikowski, B. and Shamir, R.},
    title={The Restriction Scaffold Problem.},
    journal = {J. Comp. Biol.},
    year={2003},
    volume={10},
    number={3-4},
    pages={385--398}
}
    
@article{engler,
    author = {Engler, F.W. and Hatfield, J. and Nelson, W. and Soderlund, C.A.},
    journal = {Genome Res.},
    number = {9},
    pages = {2152--2163},
    title = {{Locating Sequence on FPC Maps and Selecting a Minimal Tiling Path}},
    volume = {13},
    year = {2003}
}
    
@article{samad,
    author = {Samad, A. and Huff, E. F. and Cai, W. and Schwartz, D. C.},
    journal = {Genome Res.},
    number = {1},
    pages = {1--4},
    title = {{Optical Mapping: A Novel, Single-Molecule Approach to Genomic Analysis.}},
    volume = {5},
    year = {1995}
}
    
    
    
@article{crop1,
    author = {Bevan, M. and Uauy, C.},
    journal = {Genome Biol.},
    number = {6},
    pages = {206},
    title = {{Genomics Reveals New Landscapes for Crop Improvement}},
    volume = {14},
    year = {2013}
}
    
@article{agren,
    author = {Agren, J. and Schemske, D.W.},
    journal = {New Phytol.},
    pages = {1112-1122.},
    title = {{Reciprocal Transplants Demonstrate Strong Adaptive Differentiation of the Model Organism {\em Arabidopsis thaliana} in its Native Range}},
    year = {2012},
    volume={194},
    number={4}
}
    
@article{col,
    author = {Bevan, M. and Walsh, S.},
    journal = {Genome Res.},
    number = {12},
    pages = {1632--1642},
    title = {{The {\em Arabidopsis} Genome: A Foundation for Plant Research}},
    volume = {15},
    year = {2005}
}
    
@article{col2,
    author = {{The Arabidopsis Genome Initiative}},
    journal = {Nature},
    number = {6814},
    pages = {796--815},
    title = {{Analysis of the Genome Sequence of the Flowering Plant {\em Arabidopsis thaliana}}},
    volume = {408},
    year = {2000}
}
    
@article{linkage,
    author={McCombie et al.},
    title={The Complete Sequence of a Heterochromatic Island from a Higher Eukaryote},
    journal = {Cell},
    year={2000},
    volume=100,
    number=3,
    pages={377--386}
}
    
    
@article{ray,
    author = {Boisvert, S. and Raymond, F. and Godzaridis, E. and Laviolette, F. and Corbeil, J.},
    journal = {Genome Biol.},
    number = {12},
    pages = {R122+},
    title = {{Ray Meta: Scalable De Novo Metagenome Assembly and Profiling}},
    volume = {13},
    year = {2012}
}
   
@article{green2,
    author = {Ewing, B. and Green, P.},
    journal = {Genome Res.},
    number = {3},
    pages = {186--194},
    title = {{Base-Calling of Automated Sequencer Traces Using Phred. II. Error Probabilities}},
    volume = {8},
    year = {1998}
}
    
@article{green1,
    abstract = {{An international, peer-reviewed genome sciences journal featuring outstanding original research that offers novel insights into the biology of all organisms}},
    author = {Ewing, B. and Hillier, L. and Wendl, M.C. and Green, P.},
    journal = {Genome Res.},
    number = {3},
    pages = {175--185},
    title = {{Base-Calling of Automated Sequencer Traces Using Phred. I. Accuracy Assessment}},
    volume = {8},
    year = {1998}
}
    

    
    
@article{blat,
    author = {Kent, J.W.},
    journal = {Genome Res.},
    number = {4},
    pages = {656--664},
    title = {{BLAT--The BLAST-Like Alignment Tool}},
    volume = {12},
    year = {2002}
}
    
@article{Li:2010,
    journal = {Nature},
    author = {Li et al.},
    number = {7279},
    pages = {311--317},
    title = {{The Sequence and De Novo Assembly of the Giant Panda Genome.}},
    volume = {463},
    year = {2010}
}
    


@article{PTW,
    author = {Pevzner, P.A. and Tang, H. and Waterman, M.S.},
    journal = {Proceedings of the National Academy of Sciences},
    number = {17},
    pages = {9748--9753},
    title = {An Eulerian Path Approach to {DNA} Fragment Assembly},
    volume = {98},
    year = {2001}
}
    
@article{Robinson:2011,
    author = {Robinson et al.},
    journal = {Science},
    number = {6023},
    title = {{Creating a Buzz About Insect Genomes.}},
    volume = {331},
    year = {2011}
}
    
@article{Alkan:2011,
    author = {Alkan, C. and Sajjadian, S. and Eichler, E.E.},
    journal = {Nat. Methods},
    number = {1},
    pages = {61--65},
    title = {{Limitations of next-generation genome sequence assembly}},
    volume = {8},
    year = {2010}
}
  

    
@article{wheeler,
    author = {Wheeler et al.},
    journal = {Nature},
    number = {7189},
    pages = {872--876},
    title = {{The Complete Genome of an Individual by Massively Parallel DNA Sequencing}},
    volume = {452},
    year = {2008}
}

    
    
@article{Zhi,
    author = {Zhi, D. and Keich, U. and Pevzner, P. and Heber, S. and Tang, H.},
    journal = {IEEE/ACM Trans Comput Biol Bioinform},
    number = {1},
    pages = {54--64},
    title = {{Correcting Base-Assignment Errors in Repeat Regions of Shotgun Assembly.}},
    volume = {4},
    year = {2007}
}
    
@article{salzberg,
    author = {Salzberg, S.L.},
    journal = {Bioinformatics},
    number = {24},
    pages = {4320--4321},
    title = {Beware of Mis-assembled Genomes},
    volume = {21},
    year = {2005}
}
   
    
@article{sequel,
    author = {Ronen, R. and Boucher, C. and Chitsaz, H. and Pevzner, P.},
    journal = {Bioinformatics},
    number = {12},
    pages = {i188--i196},
    title = {{SEQuel:} Improving the Accuracy of Genome Assemblies},
    volume = {28},
    year = {2012}
}
   
      
@article{wang,
    author = {Wang et al.},
    journal = {BMC Genomics},
    number = {1},
    pages = {239+},
    title = {{A Sequence-Based Genetic Linkage Map as a Reference for {\em Brassica rapa } Pseudochromosome Assembly}},
    volume = {12},
    year = {2011}
}
    
    %%%%%%%%%%
    
    
@article{
    mm1993,
    author = "Manber, U. and Myers, G. W.",
    title = "Suffix Arrays: A New Method for On-line String Searches",
    journal = "SIAM J. Sci. Comput.",
    volume = "22",
    number = "5",
    year = "1993",
    pages = "935-948"
}
    
@article{
    fm2005,
    author = {Ferragina, P. and Manzini, G.},
    title = "Indexing Compressed Text",
    journal = "J. ACM",
    volume = 52,
    number = 4,
    pages = "552--581",
    year = 2005
}
    
@techreport{
    bw1994,
    author = "Burrows, M. and Wheeler, D.J.",
    
    title = "A Block Sorting Lossless Data Compression Algorithm",
    number = "124",
    institution = "Digital Equipment Corporation",
    address = "Palo Alto, California",
    year = 1994
}
    
@inproceedings{Anantharaman01,
    author = {Anantharaman, T. and Mishra, B.},
    title = {A probabilistic Analysis of False Positives in Optical Map Alignment and Validation},
    booktitle = {Proceedings of WABI},
    year ={2001},
    pages={27--40}
}
    
@article{GNPtcs11,
    AUTHOR = "T. Gagie and G. Navarro and S. J. Puglisi",
    TITLE = "New Algorithms on Wavelet Trees and Applications to
    Information Retrieval",
    JOURNAL = "Theor. Comput Sci",
    YEAR = 2012,
    VOLUME = "426-427",
    PAGES = "25--41"
}
    
@incollection{topk,
    title={Top-k Ranked Document Search in General Text Databases},
    author={Culpepper, J. Shane and Navarro, Gonzalo and Puglisi, Simon J. and Turpin, Andrew},
    booktitle={Algorithms--ESA 2010},
    pages={194--205},
    year={2010},
    publisher={Springer}
}
   
    
    
@article {am2013,
    author = {Thomas Anantharaman and Bud (Bhubaneswar) Mishra},
    title = {Genomics via Optical Mapping (I): 0-1 Laws for Mapping with Single Molecules},
    year = {2013},
    doi = {10.1101/000844},
    URL = {http://biorxiv.org/content/early/2013/11/22/000844},
    eprint = {http://biorxiv.org/content/early/2013/11/22/000844.full.pdf},
    journal = {bioRxiv}
}
    
@article{Bowtie09,
    abstract = {Bowtie is an ultrafast, memory-efficient alignment program for aligning
    short DNA sequence reads to large genomes. For the human genome,
    Burrows-Wheeler indexing allows Bowtie to align more than 25 million
    reads per CPU hour with a memory footprint of approximately 1.3 gigabytes.
    Bowtie extends previous Burrows-Wheeler techniques with a novel quality-aware
    backtracking algorithm that permits mismatches. Multiple processor
    cores can be used simultaneously to achieve even greater alignment
    speeds. Bowtie is open source and available at http://bowtie.cbcb.umd.edu.},
    added-at = {2012-04-12T04:52:49.000+0200},
    author = {Langmead, Ben and Trapnell, Cole and Pop, Mihai and Salzberg, Steven},
    biburl = {http://www.bibsonomy.org/bibtex/278121898b14df5c2821550a1ac02d1d8/ytyoun},
    description = {Next generation sequencing},
    doi = {10.1186/gb-2009-10-3-r25},
    interhash = {a19b702c652f4f2b57c914cbd0fc992c},
    intrahash = {78121898b14df5c2821550a1ac02d1d8},
    issn = {1465-6906},
    journal = {Genome Biol.},
    keywords = {bowtie sequencing short-reads},
    number = 3,
    pages = {R25},
    timestamp = {2012-04-12T04:52:49.000+0200},
    title = {Ultrafast and Memory-efficient Alignment of Short {DNA} Sequences to
    the Human Genome},
    volume = 10,
    year = 2009
}
    
@comment  url = {http://dblp.uni-trier.de/db/journals/jcb/jcb13.html#ValouevLLSYZW06},
@comment  author = {Valouev, Anton and Li, Lei and Liu, Yu-Chi and Schwartz, David C. and Yang, Yi and Zhang, Yu and Waterman, Michael S.},
@article{Valouev06,
    added-at = {2008-12-19T00:00:00.000+0100},
    author = {Valouev, Anton and others},
    biburl = {http://www.bibsonomy.org/bibtex/2459554af27961da832430393d314c464/dblp},
    date = {2008-12-19},
    description = {dblp},
    ee = {http://dx.doi.org/10.1089/cmb.2006.13.442},
    interhash = {d32fa9531ab87b193ab9b1a3b8e22834},
    intrahash = {459554af27961da832430393d314c464},
    journal = {J. Comp. Biol.},
    keywords = {dblp},
    number = 2,
    pages = {442-462},
    timestamp = {2008-12-19T00:00:00.000+0100},
    title = {Alignment of Optical Maps.},
    volume = 13,
    year = 2006
}
    
@comment  describes scaffolding using alignment of contigs to consensus optical map
@comment  mentions multiple enzymes
@comment  mentions ConVEx tool for aligning contigs
@comment  also mentions gentig
@comment \bibitem[Aston, C. \textit{et al}., 1999]{Aston99}, Aston C, Mishra B, Schwartz DC. (1999) Optical mapping and its potential for large-scale sequencing projects, {\it Trends in Biotechnology}, {\bf Jul; 17(7)} 297-302.
@article{Aston99,
    author = {Aston, C. and Mishra, B. and Schwartz, D. C.},
    title = {Optical Mapping and its Potential for Large-scale Sequencing Projects},
    journal = {Trends Biotechnol.},
    year = "1999",
    pages = { 297-302},
    volume = {17},
    month = {Jul},
    number = 7,
}
    
    
    
    
@comment  describes optical consensus map assembly
@comment \bibitem[Anantharaman, T. S. \textit{et al}., 1998]{Anantharaman98} Anantharaman, T. S., Mishra, B. and Schwartz, D. C. (1998) Genomics via Optical Mapping III: Contiging Genomic DNA and Variations, {\it Courant Technical Report} {\bf 760}, Courant Institute, New York University, NY, USA.
@INPROCEEDINGS{Anantharaman98,
    author = {Thomas S. Anantharaman and Bud Mishra and David C. Schwartz},
    title = {Genomics via Optical Mapping III: Contiging Genomic DNA and Variations (Extended Abstract)},
    booktitle = {},
    year = {1997},
    pages = {18--27},
    publisher = {AAAI Press}
}
    
@comment  commercial software
@comment \bibitem[Briska, unpublished]{Briska} Briska, A. A Software System for Validating and Orienting Sequence Contigs Using Optical Maps. {\it Opgen, Inc.} .
    
@comment  FM-Index
@comment \bibitem{Ferragina, P., Manzini, G. 2000}{FM-Index} Ferragina, P., Manzini, G. (2000) Opportunistic data structures with applications. {\it IEEE Computer Society} {\bf FOCS '00 Proceedings of the 41st Annual Symposium on Foundations of Computer Science}, 390.
@INPROCEEDINGS{FM-Index,
    author = {Paolo Ferragina and Giovanni Manzini},
    title = {Opportunistic Data Structures with Applications},
    booktitle = {FOCS '00 Proceedings of the 41st Annual Symposium on Foundations of Computer Science},
    year = {2000},
    pages = {390--398},
    publisher = {IEEE Computer Society}
}

@comment k-mismatch
@comment \bibitem[Navarro, G., 2001]{kmismatch} Navarro, G. (2001) A guided tour to approximate string matching. {\it ACM Comput. Surv.} {\bf March 2001} 31-88.
@ARTICLE{kmismatch,
    author = {Gonzalo Navarro},
    title = {A Guided Tour to Approximate String Matching},
    journal = {ACM Comput. Surv.},
    year = {1999},
    volume = {33},
    pages = {2001}
}
    
    
@comment  review paper explaining ORM technology
@comment \bibitem[Neely RK \textit{et al}., 2011]{Neely11} Neely RK, Deen J, Hofkens J. (2011) Optical mapping of DNA: single-molecule-based methods for mapping genomes {\it Biopolymers}  {\bf 2011 May;95(5):298-311}
@article{Neely11,
    author = {Neely, R. K. and Deen, J. and Hofkens, J.},
    journal = {Biopolymers},
    year = {2011},
    pages = {298-311},
    title = {Optical Mapping of {DNA}: Single-Molecule-Based Methods for Mapping Genome},
    volume = {95},
    number = {5}
}
    
    
    
@comment  early application of optical restriction mapping method, improved upon previous method
@comment \bibitem[Samad A \textit{et al}., 1995]{Samad95} A Samad, E F Huff, W Cai, D C Schwartz. (1995) Optical mapping: a novel, single-molecule approach to genomic analysis. {\it Genome Res.} {\bf 1995 5: 1-4}
@article{Samad95,
    author = {Samad, A. and Huff, E. F. and Cai, W. and Schwartz, D. C.},
    citeulike-article-id = {519001},
    journal = {Genome Res.},
    keywords = {bibtex-import},
    pages = {1--4},
    posted-at = {2006-02-23 21:14:48},
    priority = {0},
    title = {{Optical Mapping: a Novel, Single-molecule Approach to Genomic Analysis}},
    volume = {5},
    year = {1995}
}
    
    
    
@article{schwartz93,
    author = {Schwartz, D.C. and others},
     journal = {Science},
    pages = {110--114},
    title = {Ordered Restriction Maps of {\emph{Saccharomyces Cerevisiae}} Chromosomes Constructed by Optical Mapping},
    volume = {262},
    year = {1993}
}
    
@inbook{
    ORMenc,
    title = {{Encyclopedia of Analytical Chemistry}},
    chapter = {Optical Mapping in Genomic Analysis},
    author = {Aston, C. and Schwartz, D.C.},
    publisher = {John Wiley and Sons, Ltd},
    pages = {5105--5121},
    address = {Hoboken, NJ},
    year = {2006}
}

@article{microfluidic,
  title={ Microfluidic System for Large {DNA} Molecule Arrays},
  author={Dimalanta, E.T. and others},
  journal={Analytical Chemistry},
  volume={76},
  number={18},
  pages={5293--5301},
  year={2004}
}    
    
@comment author={Shiguo Zhou and  Michael C Bechner and  Michael Place and  Chris P Churas and  Louise Pape and  Sally A Leong and  Rod Runnheim and  Dan K Forrest and  Steve Goldstein and  Miron Livny},
@article{RICE,
    title={Validation of Rice Genome Sequence by Optical Mapping},
    volume = {8},
    number={1},
    journal = {BMC Genomics},
    author={Zhou, S. and others},
    year={2007},
    pages={278}
}

    
@article{pinetree,
    author={A Zimin and others.},
    title={Sequencing and Assembly of the 22-Gb Loblolly Pine Genome},
    year={2014},
    volume=196,
    number={3},
    pages={875--890},
    journal = {Genetics}
}

@article{
smvyu2011,
author = "L. Salmela and V. M{\"a}kinen and N. V{\"a}lim{\"a}ki and J. Ylinen and E. Ukkonen",
title = "Fast scaffolding with small independent mixed integer programs",
journal = "Bioinformatics",
volume = 27,
number = 23,
year = 2011,
pages = "3259-–3265"
}

@article{Zhou09,
    author = {Zhou, S. and others},
    journal = {PLoS Genetics},
    publisher = {Public Library of Science},
    title = {{A Single Molecule Scaffold for the Maize Genome}},
    year = {2009},
    month = {11},
    volume = {5},
    pages = {e1000711}
}

@article{schwartz1993ordered,
  title={Ordered restriction maps of \textit{Saccharomyces cerevisiae} chromosomes constructed by optical mapping},
  author={Schwartz, D. C. and others},
  journal={Science},
  volume={262},
  number={5130},
  pages={110--114},
  year={1993}
}

@article{lin2012agora,
  title={AGORA: assembly guided by optical restriction alignment},
  author={Lin, Henry C and Goldstein, Steve and Mendelowitz, Lee and Zhou, Shiguo and Wetzel, Joshua and Schwartz, David C and Pop, Mihai},
  journal={BMC bioinformatics},
  volume={13},
  number={1},
  pages={189},
  year={2012},
  publisher={BioMed Central Ltd}
}

@article{xavier2014employing,
  title={Employing whole genome mapping for optimal de novo assembly of bacterial genomes},
  author={Xavier, Basil Britto and Sabirova, Julia and Pieter, Moons and Hernalsteens, Jean-Pierre and de Greve, Henri and Goossens, Herman and Malhotra-Kumar, Surbhi},
  journal={BMC research notes},
  volume={7},
  number={1},
  pages={484},
  year={2014},
  publisher={BioMed Central Ltd}
}

@article{yang2013survey,
  title={A survey of error-correction methods for next-generation sequencing},
  author={Yang, Xiao and Chockalingam, Sriram P and Aluru, Srinivas},
  journal={Brief. Bioinform.},
  volume={14},
  number={1},
  pages={56--66},
  year={2013},
  publisher={Oxford Univ Press}
}

@article{salmela2011correcting,
  title={Correcting errors in short reads by multiple alignments},
  author={Salmela, Leena and Schr{\"o}der, Jan},
  journal={Bioinformatics},
  volume={27},
  number={11},
  pages={1455--1461},
  year={2011},
  publisher={Oxford Univ Press}
}

@article{koren2012hybrid,
  title={Hybrid error correction and de novo assembly of single-molecule sequencing reads},
  author={Koren, S. and others},
  journal={Nat. Biotechnol.},
  volume={30},
  number={7},
  pages={693--700},
  year={2012},
  publisher={Nature Publishing Group}
}

@article{au2012improving,
  title={Improving PacBio long read accuracy by short read alignment},
  author={Au, Kin Fai and Underwood, Jason G and Lee, Lawrence and Wong, Wing Hung},
  journal={PLoS One},
  volume={7},
  number={10},
  pages={e46679},
  year={2012},
  publisher={Public Library of Science}
}

@misc{NovoA0:online,
author = {},
title = {NovoAlign | Novocraft},
howpublished = {\url{http://www.novocraft.com/products/novoalign/}},
month = {},
year = {},
note = {(Visited on 04/27/2015)}
}

@article{teague2010high,
  title={High-resolution human genome structure by single-molecule analysis},
  author={Teague, Brian and Waterman, Michael S and Goldstein, Steven and Potamousis, Konstantinos and Zhou, Shiguo and Reslewic, Susan and Sarkar, Deepayan and Valouev, Anton and Churas, Christopher and Kidd, Jeffrey M and others},
  journal={Proceedings of the National Academy of Sciences},
  volume={107},
  number={24},
  pages={10848--10853},
  year={2010},
  publisher={National Acad Sciences}
}

@article{zhou2007single,
  title={A single molecule system for whole genome analysis},
  author={Zhou, Shiguo and Herschleb, Jill and Schwartz, David C},
  journal={Perspectives in Bioanalysis},
  volume={2},
  pages={265--300},
  year={2007},
  publisher={Elsevier}
}

@article{valouev2006alignment,
  title={Alignment of optical maps},
  author={Valouev, Anton and others},
  journal={J. Comp. Biol.},
  volume={13},
  number={2},
  pages={442--462},
  year={2006},
  publisher={Mary Ann Liebert, Inc. 2 Madison Avenue Larchmont, NY 10538 USA}
}

@article{nagarajan2008scaffolding,
  title={Scaffolding and validation of bacterial genome assemblies using optical restriction maps},
  author={Nagarajan, Niranjan and Read, Timothy D and Pop, Mihai},
  journal={Bioinformatics},
  volume={24},
  number={10},
  pages={1229--1235},
  year={2008},
  publisher={Oxford Univ Press}
}

@Inbook{muggli2014efficient,
  title={Efficient indexed alignment of contigs to optical maps},
  author={Muggli, Martin D and Puglisi, Simon J and Boucher, Christina},
  bookTitle="Algorithms in Bioinformatics: 14th International Workshop, WABI 2014, Wroclaw, Poland, September 8-10, 2014.   Proceedings",
  year="2014",
  pages={68--81},
}

@article{pukelsheim1994three,
  title={The three sigma rule},
  author={Pukelsheim, Friedrich},
  journal={The American Statistician},
  volume={48},
  number={2},
  pages={88--91},
  year={1994},
  publisher={Taylor \& Francis}
}

@article{bradnam2013assemblathon,
	title={Assemblathon 2: evaluating de novo methods of genome assembly in three vertebrate species},
	author={Bradnam, Keith R and Fass, Joseph N and Alexandrov, Anton and Baranay, Paul and Bechner, Michael and Birol, Inan{\c{c}} and Boisvert, S{\'e}bastien and Chapman, Jarrod A and Chapuis, Guillaume and Chikhi, Rayan and others},
	journal={GigaScience},
	volume={2},
	number={1},
	pages={1--31},
	year={2013},
	publisher={Springer}
}
